# Supplementary material for: A new method for detecting mixed Mycobacterium tuberculosis infection and reconstructing constituent strains provides insights into transmission
Source: Genome Med. 2025 Jan 27;17:8. doi: 10.1186/s13073-025-01430-y (PMC11771024; doi:10.1186/s13073-025-01430-y)
Supplement: Supplementary file 2 — Additional file 2. Supplementary tables of the masked genomic regions, mixed infections identified in the Moldova dataset, and genomic clusters with information on the predicted number of sequences and constituent sequences of mixed infections. [file 13073_2025_1430_MOESM2_ESM.xlsx]

## Sheet: Table S1
SampleName	hSNPs	TotalSNPs	Proportion.hSNPs/totalSNPs	No.strains.in.Mix	Major.strain.proportion	Major.Strain.Lineage	Major.Strain.Subineage	Minor.Strain.Lineage	Minor.Strain.Sublineage
TB-333-5529-19_S64	55	1127	4.88021	2	0.885082	Lineage2	lineage2.2	Lineage2	lineage2.2
TB-111-4797-19_S270	159	1194	13.3166	2	0.862828	Lineage2	lineage2.2	Lineage2	lineage2.2
TB-333-3340-19-138_S49	185	1225	15.102	2	0.749739	Lineage2	lineage2.2	Lineage2	lineage2.2
TB-444-3896-18_S126	167	1208	13.8245	2	0.746127	Lineage2	lineage2.2	Lineage2	lineage2.2
TB-MoldovaSeq-DNA111-1555_S112	144	1209	11.9107	2	0.745381	Lineage2	lineage2.2	Lineage2	lineage2.2
TB-444-3964-18_S48	172	1212	14.1914	2	0.738928	Lineage2	lineage2.2	Lineage2	lineage2.2
TB-444-3371-18_S45	175	1216	14.3914	2	0.735935	Lineage2	lineage2.2	Lineage2	lineage2.2
TB-444-5530-19_S42	193	1229	15.7038	2	0.679046	Lineage2	lineage2.2	Lineage2	lineage2.2
TB-222-2259-19_S210	99	1214	8.15486	2	0.67466	Lineage2	lineage2.2	Lineage2	lineage2.2
TB-444-3817-18_S133	152	1194	12.7303	2	0.641464	Lineage2	lineage2.2	Lineage2	lineage2.2
TB-MoldovaSeq-DNA0282-3887_S92	134	920	14.5652	2	0.60059	Lineage2	lineage2.2	Lineage2	lineage2.2
TB-MoldovaSeq-DNA045-570_S45	725	1241	58.4206	2	0.882072	Lineage4	lineage4.2	Lineage2	lineage2.2
TB-MoldovaSeq-DNA063-1115_S63	364	705	51.6312	2	0.880323	Lineage4	lineage4.8	Lineage2	lineage2.2
TB-444-5488-18_S35	932	1323	70.446	2	0.873059	Lineage4	lineage4.3	Lineage2	lineage2.2
TB-111-12030-18_S138	944	1196	78.9298	2	0.872995	Lineage4	lineage4.8	Lineage2	lineage2.2
TB-111-13893-18_S87	1081	1500	72.0667	2	0.818154	Lineage4	lineage4.1	Lineage2	lineage2.2
TB-333-1612-19_S46	1038	1281	81.0304	2	0.814242	Lineage4	lineage4.8	Lineage2	lineage2.2
TB-222-5911-19_S256	1073	1318	81.4112	2	0.771393	Lineage4	lineage4.8	Lineage2	lineage2.2
TB-111-2594-19_S143	1104	1515	72.8713	2	0.761227	Lineage4	lineage4.1	Lineage2	lineage2.2
TB-222-660-18_S66	1087	1439	75.5386	2	0.759826	Lineage4	lineage4.3	Lineage2	lineage2.2
TB-333-1044-19_S51	1067	1483	71.9488	2	0.754391	Lineage4	lineage4.2	Lineage2	lineage2.2
TB-111-20001-18_S6	1094	1508	72.5464	2	0.746983	Lineage4	lineage4.2	Lineage2	lineage2.2
TB-111-274-19_S256	1077	1491	72.2334	2	0.741994	Lineage4	lineage4.2	Lineage2	lineage2.2
TB-111-14934-18_S253	1081	1321	81.8319	2	0.729796	Lineage4	lineage4.8	Lineage2	lineage2.2
TB-111-8884-18_S60	1085	1326	81.825	2	0.723353	Lineage4	lineage4.8	Lineage2	lineage2.2
TB-444-4303-18_S110	1084	1499	72.3149	2	0.721235	Lineage4	lineage4.2	Lineage2	lineage2.2
TB-MoldovaSeq-DNA0289-4185_S292	1079	1494	72.2222	2	0.645456	Lineage4	lineage4.2	Lineage2	lineage2.2
TB-111-13950-18_S77	1421	1660	85.6024	2	0.634824	Lineage4	lineage4.8	Lineage2	lineage2.2
TB-222-1272-18_S103	1099	1339	82.0762	2	0.602355	Lineage4	lineage4.8	Lineage2	lineage2.2
TB-222-147-18_S83	579	1254	46.1722	2	0.898698	Lineage2	lineage2.2	Lineage4	lineage4.2
TB-111-4702-19_S5	37	1122	3.29768	2	0.896652	Lineage2	lineage2.2	Lineage4	lineage4.1
TB-444-4990-18_S103	104	1150	9.04348	2	0.896459	Lineage2	lineage2.2	Lineage4	lineage4.1
TB-222-3869-18_S209	34	1134	2.99824	2	0.893772	Lineage2	lineage2.2	Lineage4	lineage4.1
TB-111-18741-18_S88	46	1137	4.04573	2	0.884806	Lineage2	lineage2.2	Lineage4	lineage4.1
TB-111-15782-18_S31	110	1137	9.67458	2	0.884616	Lineage2	lineage2.2	Lineage4	lineage4.1
TB-111-8603-19_S107	67	1184	5.65878	2	0.880743	Lineage2	lineage2.2	Lineage4	lineage4.8
TB-111-5633-19_S78	205	1160	17.6724	2	0.88051	Lineage2	lineage2.2	Lineage4	lineage4.2
TB-333-5492-19_S82	55	1126	4.88455	2	0.879796	Lineage2	lineage2.2	Lineage4	lineage4.1
TB-111-1410-18-138_S155	645	1313	49.1241	2	0.878878	Lineage2	lineage2.2	Lineage4	lineage4.2
TB-111-12039-18_S255	894	1401	63.8116	2	0.871973	Lineage2	lineage2.2	Lineage4	lineage4.2
TB-111-19945-18_S91	48	1126	4.26288	2	0.871365	Lineage2	lineage2.2	Lineage4	lineage4.1
TB-111-14831-19_S109	778	1379	56.4177	2	0.869925	Lineage2	lineage2.2	Lineage4	lineage4.2
TB-333-3247-19_S66	110	1130	9.73451	2	0.860216	Lineage2	lineage2.2	Lineage4	lineage4.1
TB-111-1068-19_S47	50	1151	4.34405	2	0.847919	Lineage2	lineage2.2	Lineage4	lineage4.1
TB-111-1049-18-138_S153	1063	1314	80.898	2	0.826113	Lineage2	lineage2.2	Lineage4	lineage4.8
TB-MoldovaSeq-DNA0291-5375_S294	1084	1506	71.9788	2	0.803672	Lineage2	lineage2.2	Lineage4	lineage4.2
TB-111-20451-19_S48	1064	1486	71.6016	2	0.772419	Lineage2	lineage2.2	Lineage4	lineage4.2
TB-111-19374-19_S36	1094	1514	72.2589	2	0.766251	Lineage2	lineage2.2	Lineage4	lineage4.2
TB-111-7206-18_S174	1034	1450	71.3103	2	0.739406	Lineage2	lineage2.2	Lineage4	lineage4.1
TB-111-8500-19_S184	30	1134	2.6455	2	0.727388	Lineage2	lineage2.2	Lineage4	lineage4.1
TB-444-3403-18_S18	1382	1620	85.3086	2	0.725417	Lineage2	lineage2.2	Lineage4	lineage4.3
TB-MoldovaSeq-DNA074-473_S74	1128	1539	73.2943	2	0.719426	Lineage2	lineage2.2	Lineage4	lineage4.2
TB-DNA0361_S218	1079	1495	72.1739	2	0.715041	Lineage2	lineage2.2	Lineage4	lineage4.2
TB-111-10460-18_S38	27	1145	2.35808	2	0.711637	Lineage2	lineage2.2	Lineage4	lineage4.7
TB-444-3134-18_S207	1118	1530	73.0719	2	0.69647	Lineage2	lineage2.2	Lineage4	lineage4.2
TB-444-5116-19_S70	12	660	1.81818	2	0.898649	Lineage4	lineage4.3	Lineage4	lineage4.4
TB-444-3910-18_S187	183	818	22.3716	2	0.894127	Lineage4	lineage4.1	Lineage4	lineage4.1
TB-111-15298-18_S76	75	472	15.8898	2	0.889612	Lineage4	lineage4.8	Lineage4	lineage4.8
TB-111-13485-18_S172	224	790	28.3544	2	0.888866	Lineage4	lineage4.1	Lineage4	lineage4.8
TB-111-8323-18_S53	22	777	2.8314	2	0.887203	Lineage4	lineage4.2	Lineage4	lineage4.1
TB-111-1271-18_S284	20	435	4.5977	2	0.887159	Lineage4	lineage4.8	Lineage4	lineage4.7
TB-111-17320-19_S11	121	729	16.5981	2	0.886134	Lineage4	lineage4.3	Lineage4	lineage4.4
TB-111-18472-18_S112	83	812	10.2217	2	0.881709	Lineage4	lineage4.2	Lineage4	lineage4.1
TB-111-24233-18F_S232	57	793	7.18789	2	0.881349	Lineage4	lineage4.2	Lineage4	lineage4.2
TB-111-3644-19_S20	118	808	14.604	2	0.880413	Lineage4	lineage4.2	Lineage4	lineage4.2
TB-111-15822-18_S73	26	806	3.22581	2	0.880181	Lineage4	lineage4.2	Lineage4	lineage4.1
TB-222-7079-18_S131	24	429	5.59441	2	0.880165	Lineage4	lineage4.8	Lineage4	lineage4.8
TB-333-3785-19_S142	31	453	6.84327	2	0.879496	Lineage4	lineage4.8	Lineage4	lineage4.8
TB-111-1118-18_S266	30	467	6.42398	2	0.879317	Lineage4	lineage4.8	Lineage4	lineage4.1
TB-333-3831-19_S155	37	470	7.87234	2	0.876671	Lineage4	lineage4.8	Lineage4	lineage4.8
TB-111-24021-18F_S231	25	737	3.39213	2	0.875486	Lineage4	lineage4.1	Lineage4	lineage4.1
TB-333-175-19_S281	29	795	3.6478	2	0.874704	Lineage4	lineage4.2	Lineage4	lineage4.1
TB-111-14228-18_S17	28	423	6.61939	2	0.874356	Lineage4	lineage4.8	Lineage4	lineage4.8
TB-444-2285-18_S199	653	1014	64.3984	2	0.874328	Lineage4	lineage4.3	Lineage4	lineage4.1
TB-111-9453-19_S124	23	450	5.11111	2	0.867806	Lineage4	lineage4.8	Lineage4	lineage4.8
TB-111-1413-18_S273	40	749	5.34045	2	0.862014	Lineage4	lineage4.1	Lineage4	lineage4.1
TB-333-5195-19_S52	118	495	23.8384	2	0.857353	Lineage4	lineage4.8	Lineage4	lineage4.4
TB-333-3941-19_S275	39	445	8.76404	2	0.854511	Lineage4	lineage4.8	Lineage4	lineage4.1
TB-MoldovaSeq-DNA177-2284_S178	30	467	6.42398	2	0.85387	Lineage4	lineage4.8	Lineage4	lineage4.8
TB-111-20131-18_S159	736	979	75.1788	2	0.848796	Lineage4	lineage4.8	Lineage4	lineage4.2
TB-111-2208-19_S176	646	897	72.0178	2	0.847826	Lineage4	lineage4.8	Lineage4	lineage4.2
TB-333-4429-19_S183	30	439	6.83371	2	0.845372	Lineage4	lineage4.8	Lineage4	lineage4.8
TB-111-880-19_S91	723	963	75.0779	2	0.842299	Lineage4	lineage4.8	Lineage4	lineage4.2
TB-111-1566-18-138_S161	234	531	44.0678	2	0.836284	Lineage4	lineage4.8	Lineage4	lineage4.8
TB-111-5939-19_S148	14	448	3.125	2	0.812315	Lineage4	lineage4.8	Lineage4	lineage4.8
TB-111-8106-19_S168	691	838	82.4582	2	0.801529	Lineage4	lineage4.9	Lineage4	lineage4.1
TB-222-1904-19-138_S19	721	1080	66.7593	2	0.799436	Lineage4	lineage4.2	Lineage4	lineage4.3
TB-111-216-19_S267	686	1093	62.763	2	0.79073	Lineage4	lineage4.1	Lineage4	lineage4.2
TB-222-5612-19_S272	693	1056	65.625	2	0.777106	Lineage4	lineage4.3	Lineage4	lineage4.1
TB-111-6654-19_S46	80	796	10.0503	2	0.763428	Lineage4	lineage4.2	Lineage4	lineage4.2
TB-111-620-18-138_S169	712	956	74.477	2	0.758705	Lineage4	lineage4.1	Lineage4	lineage4.8
TB-111-903-19_S92	31	788	3.93401	2	0.720971	Lineage4	lineage4.2	Lineage4	lineage4.2
TB-222-569-19_S20	48	795	6.03774	2	0.708395	Lineage4	lineage4.2	Lineage4	lineage4.2
TB-MoldovaSeq-DNA0319-5657_S322	709	952	74.4748	2	0.698126	Lineage4	lineage4.8	Lineage4	lineage4.1
TB-111-3153-19_S111	39	447	8.72483	2	0.690291	Lineage4	lineage4.8	Lineage4	lineage4.1
TB-111-8431-18_S66	257	555	46.3063	2	0.682326	Lineage4	lineage4.8	Lineage4	lineage4.8
TB-444-4755-19_S51	758	997	76.0281	2	0.670842	Lineage4	lineage4.2	Lineage4	lineage4.8
TB-333-3248-19_S77	18	464	3.87931	2	0.655163	Lineage4	lineage4.8	Lineage4	lineage4.8
TB-111-4951-19_S4	255	1937	13.1647	2	0.887448	M.bovis	La1.2	Lineage4	lineage4.1
TB-DNA0377_S234	505	1136	44.4542	2	0.960055	Lineage2	lineage2.2
TB-111-10693-18_S43	265	1152	23.0035	2	0.941745	Lineage2	lineage2.2
TB-111-4790-19_S95	27	1129	2.3915	2	0.940448	Lineage2	lineage2.2
TB-444-2046-18_S28	39	1134	3.43915	2	0.919701	Lineage2	lineage2.2
TB-111-19502-18_S100	23	1103	2.08522	2	0.906919	Lineage2	lineage2.2
TB-333-3399-19_S68	26	1140	2.2807	2	0.90688	Lineage2	lineage2.2
TB-333-4790-19_S226	325	1178	27.5891	2	0.906154	Lineage2	lineage2.2
TB-111-16154-18_S89	22	1125	1.95556	2	0.900896	Lineage2	lineage2.2
TB-222-2257-19_S81	33	1134	2.91005	2	0.870384	Lineage2	lineage2.2
TB-111-15072-18-138_S69	196	1320	14.8485	2	0.816273	Lineage2	lineage2.2
TB-222-1360-19-138_S2	185	1319	14.0258	2	0.799648	Lineage2	lineage2.2
TB-DNA0373_S230	96	774	12.4031	2	0.93795	Lineage4	lineage4.2
TB-333-1983-19_S47	25	800	3.125	2	0.929054	Lineage4	lineage4.2
TB-111-1672-18-138_S166	37	800	4.625	2	0.911698	Lineage4	lineage4.2
TB-111-11429-19_S253	45	807	5.57621	2	0.907944	Lineage4	lineage4.2
TB-111-5970-19_S133	29	746	3.8874	2	0.904034	Lineage4	lineage4.1
TB-444-4775-18_S28	593	979	60.572	2	0.903022	Lineage4	lineage4.2
TB-222-2968-18_S48	16	773	2.06986	2	0.901681	Lineage4	lineage4.2
TB-444-4737-19_S52	75	829	9.04704	2	0.880223	Lineage4	lineage4.1
TB-333-818-19_S205	548	1315	41.673	2	0.873113	Lineage4	lineage4.2
TB-111-5581-19_S178	50	468	10.6838	2	0.868699	Lineage4	lineage4.8
TB-444-5217-19_S90	87	757	11.4927	2	0.856978	Lineage4	lineage4.3
TB-111-9974-18_S76	601	1025	58.6341	2	0.855081	Lineage4	lineage4.8
TB-111-18854-18-138_S26	168	961	17.4818	2	0.825321	Lineage4	lineage4.2
TB-111-6552-19-138_S32	153	919	16.6485	2	0.822885	Lineage4	lineage4.2
TB-111-1249-19-138_S41	192	971	19.7734	2	0.810653	Lineage4	lineage4.2
TB-111-5210-19_S14	2427	3185	76.2009	2	0.776662	Lineage4	lineage4.2
TB-111-19304-18_S128	12	42	28.5714	2	0.741177	Lineage4	lineage4.9
TB-111-17639-18_S88	18	794	2.267	2	0.666667	Lineage4	lineage4.2
TB-111-8032-19-138_S44	124	796	15.5779	2	0.612601	Lineage4	lineage4.3
TB-MoldovaSeq-DNA0280-4609_S90	652	891	73.1762	2	0.594567
TB-222-1520-19-138_S5	84	504	16.6667	2	0.58945
TB-111-284-18_S244	18	661	2.72315	2	0.579997
TB-111-14517-18_S184	1065	1480	71.9595	2	0.575741
TB-333-3333-19_S58	29	675	4.2963	2	0.574149
TB-111-3074-19-138_S60	1086	1498	72.4967	2	0.569789
TB-333-2090-19_S8	1087	1497	72.6119	2	0.568231
TB-111-6092-19_S260	1100	1515	72.6073	2	0.563675
TB-111-18660-18-138_S11	95	755	12.5828	2	0.558256
TB-111-14611-19_S157	1079	1494	72.2222	2	0.521534
TB-111-20799-18_S33	19	810	2.34568	2	0.5
TB-444-5604-19_S64	1100	1512	72.7513	2	0.5
TB-333-1942-19_S116	1108	1519	72.9427	2	0.5
TB-MoldovaSeq-DNA110-1468_S111	739	1095	67.4886	2	0.5
TB-111-19697-18_S75	645	887	72.717	2	0.5
TB-111-18545-19_S18	1071	1309	81.8182	2	0.5
TB-111-19997-18_S160	691	931	74.2213	2	0.5

## Sheet: Table S2
Cluster.Name	No.in.Cluster	Major.strains.in.Cluster	Minor.strains.in.Cluster
cluster_212	130	6	9
cluster_221	66	2	1
cluster_119	21	3	0
cluster_8	17	1	2
cluster_92	16	0	2
cluster_229	15	0	14
cluster_224	14	2	2
cluster_75	10	1	0
cluster_178	8	1	0
cluster_47	8	0	1
cluster_54	8	0	1
cluster_7	7	1	0
cluster_183	6	0	1
cluster_2	6	1	1
cluster_59	6	0	4
cluster_267	5	1	0
cluster_71	5	0	3
cluster_185	4	0	1
cluster_208	4	0	1
cluster_230	4	0	3
cluster_3	4	0	1
cluster_55	4	1	0
cluster_110	3	1	0
cluster_140	3	0	1
cluster_145	3	0	1
cluster_159	3	1	0
cluster_169	3	0	1
cluster_170	3	0	1
cluster_211	3	0	1
cluster_218	3	1	0
cluster_240	3	0	2
cluster_251	3	0	2
cluster_252	3	0	2
cluster_256	3	0	1
cluster_4	3	1	0
cluster_41	3	0	1
cluster_56	3	1	0
cluster_67	3	1	0
cluster_86	3	0	1
cluster_227	2	0	1
cluster_228	2	0	1
cluster_231	2	1	0
cluster_232	2	0	1
cluster_233	2	0	1
cluster_234	2	0	1
cluster_235	2	0	1
cluster_236	2	0	1
cluster_237	2	0	1
cluster_238	2	0	1
cluster_239	2	1	0
cluster_241	2	1	0
cluster_242	2	1	0
cluster_243	2	1	0
cluster_244	2	0	1
cluster_245	2	2	0
cluster_246	2	0	1
cluster_247	2	2	0
cluster_248	2	1	0
cluster_249	2	0	1
cluster_250	2	0	1
cluster_253	2	0	1
cluster_254	2	1	0
cluster_255	2	0	1
cluster_257	2	0	1
cluster_258	2	1	0
cluster_259	2	1	0
cluster_260	2	0	1
cluster_261	2	1	0
cluster_262	2	0	1
cluster_263	2	0	1
cluster_264	2	0	1
cluster_265	2	1	0
cluster_266	2	0	1
cluster_268	2	0	1
cluster_269	2	0	1
cluster_270	2	0	1
cluster_271	2	1	0
cluster_272	2	0	1
cluster_273	2	0	1
cluster_274	2	0	1
cluster_275	2	1	0
cluster_276	2	1	0
cluster_277	2	0	1
cluster_278	2	0	1
cluster_279	2	0	1
cluster_280	2	0	1
cluster_281	2	0	1
cluster_282	2	0	1
cluster_283	2	0	1
cluster_284	2	0	1

## Sheet: Table S3
START	STOP	CDS	Name	LocusTag
105324	106715	PE/PPE	PPE1	Rv0096
131382	132872	PE/PPE	PE_PGRS1	Rv0109
149533	150996	PE/PPE	PE_PGRS2	Rv0124
177543	179309	PE/PPE	PE1	Rv0151c
179319	180896	PE/PPE	PE2	Rv0152c
187433	188839	PE/PPE	PE3	Rv0159c
188931	190439	PE/PPE	PE4	Rv0160c
307877	309547	PE/PPE	PPE2	Rv0256c
333437	336310	PE/PPE	PE_PGRS3	Rv0278c
336560	339073	PE/PPE	PE_PGRS4	Rv0279c
339364	340974	PE/PPE	PPE3	Rv0280
349624	349932	PE/PPE	PE5	Rv0285
349935	351476	PE/PPE	PPE4	Rv0286
351525	351818	PE/PPE	esxG	Rv0287
361334	363109	PE/PPE	PE_PGRS5	Rv0297
366150	372764	PE/PPE	PPE5	Rv0304c
372820	375711	PE/PPE	PPE6	Rv0305c
399535	400050	PE/PPE	PE6	Rv0335c
424269	424694	PE/PPE	PPE7	Rv0354c
424777	434679	PE/PPE	PPE8	Rv0355c
467459	468001	PE/PPE	PPE9	Rv0388c
530751	532214	PE/PPE	PPE10	Rv0442c
543174	544730	PE/PPE	PPE11	Rv0453
622793	624577	PE/PPE	PE_PGRS6	Rv0532
671996	675916	PE/PPE	PE_PGRS7	Rv0578c
832981	833508	PE/PPE	PE_PGRS8	Rv0742
835701	838052	PE/PPE	PE_PGRS9	Rv0746
838451	840856	PE/PPE	PE_PGRS10	Rv0747
846159	847913	PE/PPE	PE_PGRS11	Rv0754
848103	850040	PE/PPE	PPE12	Rv0755c
924951	925364	PE/PPE	PE_PGRS12	Rv0832
925361	927610	PE/PPE	PE_PGRS13	Rv0833
927837	930485	PE/PPE	PE_PGRS14	Rv0834c
968424	970244	PE/PPE	PE_PGRS15	Rv0872c
976872	978203	PE/PPE	PPE13	Rv0878c
1020058	1021329	PE/PPE	PPE14	Rv0915c
1021344	1021643	PE/PPE	PE7	Rv0916c
1090373	1093144	PE/PPE	PE_PGRS16	Rv0977
1093361	1094356	PE/PPE	PE_PGRS17	Rv0978c
1095078	1096451	PE/PPE	PE_PGRS18	Rv0980c
1130191	1131111	PE/PPE	ispE	Rv1011
1161297	1162472	PE/PPE	PPE15	Rv1039c
1162549	1163376	PE/PPE	PE8	Rv1040c
1188421	1190424	PE/PPE	PE_PGRS19	Rv1067c
1190757	1192148	PE/PPE	PE_PGRS20	Rv1068c
1211560	1213863	PE/PPE	PE_PGRS21	Rv1087
1214513	1214947	PE/PPE	PE9	Rv1088
1214769	1215131	PE/PPE	PE10	Rv1089
1216469	1219030	PE/PPE	PE_PGRS22	Rv1091
1262272	1264128	PE/PPE	PPE16	Rv1135c
1298764	1299804	PE/PPE	PPE17	Rv1168c
1299822	1300124	PE/PPE	lipX	Rv1169c
1301755	1302681	PE/PPE	PE12	Rv1172c
1339003	1339302	PE/PPE	PE13	Rv1195
1339349	1340524	PE/PPE	PPE18	Rv1196
1357293	1357625	PE/PPE	PE14	Rv1214c
1384989	1386677	PE/PPE	PE_PGRS23	Rv1243c
1488154	1489965	PE/PPE	PE_PGRS24	Rv1325c
1532443	1533633	PE/PPE	PPE19	Rv1361c
1561464	1561772	PE/PPE	PE15	Rv1386
1561769	1563388	PE/PPE	PPE20	Rv1387
1572127	1573857	PE/PPE	PE_PGRS25	Rv1396c
1606386	1607972	PE/PPE	PE16	Rv1430
1618209	1619684	PE/PPE	PE_PGRS26	Rv1441c
1630638	1634627	PE/PPE	PE_PGRS27	Rv1450c
1636004	1638229	PE/PPE	PE_PGRS28	Rv1452c
1655609	1656721	PE/PPE	PE_PGRS29	Rv1468c
1751297	1753333	PE/PPE	PPE21	Rv1548c
1855764	1856696	PE/PPE	PE17	Rv1646
1862347	1865382	PE/PPE	PE_PGRS30	Rv1651c
1931497	1932654	PE/PPE	PPE22	Rv1705c
1932694	1933878	PE/PPE	PPE23	Rv1706c
1981614	1984775	PE/PPE	PPE24	Rv1753c
1989833	1992577	PE/PPE	wag22	Rv1759c
2000614	2002470	PE/PPE	PE_PGRS31	Rv1768
2025301	2026398	PE/PPE	PPE25	Rv1787
2026477	2026776	PE/PPE	PE18	Rv1788
2026790	2027971	PE/PPE	PPE26	Rv1789
2028425	2029477	PE/PPE	PPE27	Rv1790
2029904	2030203	PE/PPE	PE19	Rv1791
2039453	2041420	PE/PPE	PPE28	Rv1800
2042001	2043272	PE/PPE	PPE29	Rv1801
2043384	2044775	PE/PPE	PPE30	Rv1802
2044923	2046842	PE/PPE	PE_PGRS32	Rv1803c
2048072	2048371	PE/PPE	PE20	Rv1806
2048398	2049597	PE/PPE	PPE31	Rv1807
2049921	2051150	PE/PPE	PPE32	Rv1808
2051282	2052688	PE/PPE	PPE33	Rv1809
2061178	2062674	PE/PPE	PE_PGRS33	Rv1818c
2087971	2089518	PE/PPE	PE_PGRS34	Rv1840c
2162932	2167311	PE/PPE	PPE34	Rv1917c
2167649	2170612	PE/PPE	PPE35	Rv1918c
2226244	2227920	PE/PPE	PE_PGRS35	Rv1983
2356729	2358033	PE/PPE	PE_PGRS36	Rv2098c
2358033	2358206	PE/PPE	PE21	Rv2099c
2367359	2367655	PE/PPE	PE22	Rv2107
2367711	2368442	PE/PPE	PPE36	Rv2108
2381071	2382492	PE/PPE	PPE37	Rv2123
2387202	2387972	PE/PPE	PE_PGRS37	Rv2126c
2423240	2424838	PE/PPE	PE_PGRS38	Rv2162c
2600731	2601879	PE/PPE	PE23	Rv2328
2617667	2618908	PE/PPE	PE_PGRS39	Rv2340c
2632923	2634098	PE/PPE	PPE38	Rv2352c
2634528	2635592	PE/PPE	PPE39	Rv2353c
2637688	2639535	PE/PPE	PPE40	Rv2356c
2651753	2651938	PE/PPE	PE_PGRS40	Rv2371
2692799	2693884	PE/PPE	PE_PGRS41	Rv2396
2706017	2706736	PE/PPE	PE24	Rv2408
2727336	2727920	PE/PPE	PPE41	Rv2430c
2727967	2728266	PE/PPE	PE25	Rv2431c
2795301	2797385	PE/PPE	PE_PGRS42	Rv2487c
2801254	2806236	PE/PPE	PE_PGRS43	Rv2490c
2835785	2837263	PE/PPE	PE26	Rv2519
2921551	2923182	PE/PPE	PE_PGRS44	Rv2591
2935046	2936788	PE/PPE	PPE42	Rv2608
2943600	2944985	PE/PPE	PE_PGRS45	Rv2615c
2960105	2962441	PE/PPE	PE_PGRS46	Rv2634c
3053914	3055491	PE/PPE	PE_PGRS47	Rv2741
3076894	3078078	PE/PPE	PPE43	Rv2768c
3078158	3078985	PE/PPE	PE27	Rv2769c
3079309	3080457	PE/PPE	PPE44	Rv2770c
3162268	3164115	PE/PPE	PE_PGRS48	Rv2853
3179368	3180531	PE/PPE	gcpE	Rv2868c
3200794	3202020	PE/PPE	PPE45	Rv2892c
3376939	3378243	PE/PPE	PPE46	Rv3018c
3378329	3378415	PE/PPE	PE27A	Rv3018A
3379036	3379329	PE/PPE	esxS	Rv3020c
3379376	3380452	PE/PPE	PPE47	Rv3021c
3380440	3380682	PE/PPE	PPE48	Rv3022c
3380679	3380993	PE/PPE	PE29	Rv3022A
3465778	3467091	PE/PPE	lipY	Rv3097c
3490476	3491651	PE/PPE	PPE49	Rv3125c
3501334	3501732	PE/PPE	PPE50	Rv3135
3501794	3502936	PE/PPE	PPE51	Rv3136
3510088	3511317	PE/PPE	PPE52	Rv3144c
3527391	3529163	PE/PPE	PPE53	Rv3159c
3729364	3736935	PE/PPE	PPE54	Rv3343c
3736984	3738438	PE/PPE	PE_PGRS49	Rv3344c
3738158	3742774	PE/PPE	PE_PGRS50	Rv3345c
3743711	3753184	PE/PPE	PPE55	Rv3347c
3755952	3767102	PE/PPE	PPE56	Rv3350c
3778568	3780334	PE/PPE	PE_PGRS51	Rv3367
3801653	3803848	PE/PPE	PE_PGRS52	Rv3388
3842239	3842769	PE/PPE	PPE57	Rv3425
3843036	3843734	PE/PPE	PPE58	Rv3426
3847165	3847701	PE/PPE	PPE59	Rv3429
3894093	3894389	PE/PPE	PE31	Rv3477
3894426	3895607	PE/PPE	PPE60	Rv3478
3926569	3930714	PE/PPE	PE_PGRS53	Rv3507
3931005	3936710	PE/PPE	PE_PGRS54	Rv3508
3939617	3941761	PE/PPE	PE_PGRS55	Rv3511
3941724	3944963	PE/PPE	PE_PGRS56	Rv3512
3945794	3950263	PE/PPE	PE_PGRS57	Rv3514
3969343	3970563	PE/PPE	PPE61	Rv3532
3970705	3972453	PE/PPE	PPE62	Rv3533c
3978059	3979498	PE/PPE	PPE63	Rv3539
3997980	3999638	PE/PPE	PPE64	Rv3558
4031404	4033158	PE/PPE	PE_PGRS58	Rv3590c
4036731	4038050	PE/PPE	PE_PGRS59	Rv3595c
4060648	4061889	PE/PPE	PPE65	Rv3621c
4061899	4062198	PE/PPE	PE32	Rv3622c
4091233	4091517	PE/PPE	PE33	Rv3650
4093632	4093946	PE/PPE	PE_PGRS60	Rv3652
4093940	4094527	PE/PPE	PE_PGRS61	Rv3653
4189285	4190232	PE/PPE	PPE66	Rv3738c
4190284	4190517	PE/PPE	PPE67	Rv3739c
4196171	4196506	PE/PPE	PE34	Rv3746c
4276571	4278085	PE/PPE	PE_PGRS62	Rv3812
4286721	4287935	PE/PPE	.	Rv3822
4350745	4351044	PE/PPE	PE35	Rv3872
4351075	4352181	PE/PPE	PPE68	Rv3873
4374484	4375683	PE/PPE	PPE69	Rv3892c
4375762	4375995	PE/PPE	PE36	Rv3893c
23173	23273	Repeat	.	.
79507	79551	Repeat	.	.
80236	80550	Repeat	.	.
103713	105215	Repeat	.	.
154073	154125	Repeat	.	.
154126	154178	Repeat	.	.
154179	154231	Repeat	.	.
206812	206850	Repeat	.	.
206869	206907	Repeat	.	.
272855	272955	Repeat	.	.
547488	547517	Repeat	.	.
580578	580654	Repeat	.	.
580655	580731	Repeat	.	.
580732	580808	Repeat	.	.
616828	616878	Repeat	.	.
642754	642811	Repeat	.	.
701247	701369	Repeat	.	.
703912	703985	Repeat	.	.
706790	706863	Repeat	.	.
709425	709548	Repeat	.	.
709585	709663	Repeat	.	.
711624	711702	Repeat	.	.
795467	795518	Repeat	.	.
802429	802477	Repeat	.	.
812835	812921	Repeat	.	.
812922	812975	Repeat	.	.
863155	863255	Repeat	.	.
889017	889020	Repeat	.	.
889021	889048	Repeat	.	.
890348	890375	Repeat	.	.
890376	890379	Repeat	.	.
960173	960225	Repeat	.	.
960226	960278	Repeat	.	.
960279	960333	Repeat	.	.
1025458	1025472	Repeat	.	.
1026879	1026893	Repeat	.	.
1027061	1027076	Repeat	.	.
1029345	1029360	Repeat	.	.
1164572	1165435	Repeat	.	.
1165532	1165549	Repeat	.	.
1179345	1179395	Repeat	.	.
1251621	1252945	Repeat	.	.
1276296	1277643	Repeat	.	.
1277843	1277846	Repeat	.	.
1277847	1277863	Repeat	.	.
1278800	1278816	Repeat	.	.
1278817	1278820	Repeat	.	.
1305495	1305556	Repeat	.	.
1305557	1305618	Repeat	.	.
1305619	1305661	Repeat	.	.
1456585	1456627	Repeat	.	.
1457453	1457504	Repeat	.	.
1457505	1457557	Repeat	.	.
1468143	1468161	Repeat	.	.
1469633	1469651	Repeat	.	.
1507531	1507581	Repeat	.	.
1541949	1541951	Repeat	.	.
1543307	1543309	Repeat	.	.
1612558	1612578	Repeat	.	.
1612579	1612599	Repeat	.	.
1612600	1612620	Repeat	.	.
1612621	1612641	Repeat	.	.
1612642	1612662	Repeat	.	.
1625366	1625418	Repeat	.	.
1644261	1644313	Repeat	.	.
1644314	1644364	Repeat	.	.
1779266	1779277	Repeat	.	.
1779959	1780047	Repeat	.	.
1780485	1780573	Repeat	.	.
1788514	1789811	Repeat	.	.
1830074	1830125	Repeat	.	.
1907460	1907515	Repeat	.	.
1907516	1907571	Repeat	.	.
1927218	1928589	Repeat	.	.
1938093	1938145	Repeat	.	.
1944756	1944808	Repeat	.	.
1982965	1983042	Repeat	.	.
1983043	1983120	Repeat	.	.
1983121	1983198	Repeat	.	.
1983199	1983276	Repeat	.	.
1983277	1983354	Repeat	.	.
1987703	1987730	Repeat	.	.
1989030	1989057	Repeat	.	.
1996101	1996128	Repeat	.	.
1997428	1997455	Repeat	.	.
1998584	1998597	Repeat	.	.
1999800	1999813	Repeat	.	.
2059441	2059498	Repeat	.	.
2059518	2059575	Repeat	.	.
2163393	2163461	Repeat	.	.
2163462	2163530	Repeat	.	.
2163741	2163809	Repeat	.	.
2163810	2163878	Repeat	.	.
2163879	2163947	Repeat	.	.
2163948	2164016	Repeat	.	.
2164017	2164085	Repeat	.	.
2195989	2197350	Repeat	.	.
2330147	2330225	Repeat	.	.
2365414	2365441	Repeat	.	.
2366741	2366768	Repeat	.	.
2372437	2372492	Repeat	.	.
2372494	2372549	Repeat	.	.
2430117	2430144	Repeat	.	.
2431444	2431471	Repeat	.	.
2458392	2458449	Repeat	.	.
2493801	2493818	Repeat	.	.
2522173	2522230	Repeat	.	.
2523184	2523236	Repeat	.	.
2531898	2531950	Repeat	.	.
2531951	2532003	Repeat	.	.
2532004	2532056	Repeat	.	.
2532057	2532109	Repeat	.	.
2532110	2532162	Repeat	.	.
2532163	2532212	Repeat	.	.
2550011	2550013	Repeat	.	.
2550014	2550041	Repeat	.	.
2551341	2551368	Repeat	.	.
2551369	2551371	Repeat	.	.
2636904	2636931	Repeat	.	.
2687128	2687179	Repeat	.	.
2687180	2687257	Repeat	.	.
2716315	2716391	Repeat	.	.
2720644	2720656	Repeat	.	.
2721844	2721856	Repeat	.	.
2762762	2763061	Repeat	.	.
2763397	2763696	Repeat	.	.
2784614	2784642	Repeat	.	.
2785942	2785970	Repeat	.	.
2800671	2800918	Repeat	.	.
2806368	2806625	Repeat	.	.
2972106	2972108	Repeat	.	.
2972109	2972136	Repeat	.	.
2973436	2973463	Repeat	.	.
2973464	2973466	Repeat	.	.
2983019	2983033	Repeat	.	.
2996003	2996053	Repeat	.	.
2996054	2996104	Repeat	.	.
2996105	2996155	Repeat	.	.
3007063	3007115	Repeat	.	.
3007116	3007168	Repeat	.	.
3007169	3007221	Repeat	.	.
3013612	3013687	Repeat	.	.
3073055	3073112	Repeat	.	.
3119185	3119294	Repeat	.	.
3119335	3119370	Repeat	.	.
3119411	3119446	Repeat	.	.
3119484	3119519	Repeat	.	.
3119556	3119591	Repeat	.	.
3119627	3119662	Repeat	.	.
3119701	3119736	Repeat	.	.
3119777	3119812	Repeat	.	.
3119848	3119883	Repeat	.	.
3119921	3119956	Repeat	.	.
3119995	3120030	Repeat	.	.
3120068	3120103	Repeat	.	.
3120141	3120176	Repeat	.	.
3120213	3120248	Repeat	.	.
3120285	3120320	Repeat	.	.
3120359	3120394	Repeat	.	.
3120433	3120468	Repeat	.	.
3120504	3120523	Repeat	.	.
3121882	3121897	Repeat	.	.
3121938	3121973	Repeat	.	.
3122013	3122048	Repeat	.	.
3122086	3122121	Repeat	.	.
3122158	3122193	Repeat	.	.
3122230	3122265	Repeat	.	.
3122303	3122338	Repeat	.	.
3122375	3122410	Repeat	.	.
3122436	3122471	Repeat	.	.
3122513	3122548	Repeat	.	.
3122585	3122620	Repeat	.	.
3122661	3122696	Repeat	.	.
3122738	3122773	Repeat	.	.
3122811	3122846	Repeat	.	.
3122882	3122917	Repeat	.	.
3122955	3122990	Repeat	.	.
3123029	3123064	Repeat	.	.
3123102	3123137	Repeat	.	.
3123173	3123208	Repeat	.	.
3123248	3123283	Repeat	.	.
3123318	3123353	Repeat	.	.
3123390	3123425	Repeat	.	.
3123467	3123502	Repeat	.	.
3123541	3123576	Repeat	.	.
3155874	3155927	Repeat	.	.
3155928	3155981	Repeat	.	.
3155982	3156035	Repeat	.	.
3156036	3156089	Repeat	.	.
3160522	3160583	Repeat	.	.
3171468	3171518	Repeat	.	.
3171522	3171572	Repeat	.	.
3171576	3171616	Repeat	.	.
3181794	3181836	Repeat	.	.
3192202	3192254	Repeat	.	.
3192255	3192307	Repeat	.	.
3192308	3192360	Repeat	.	.
3318835	3318889	Repeat	.	.
3319468	3319568	Repeat	.	.
3319569	3319666	Repeat	.	.
3333768	3333773	Repeat	.	.
3335787	3335792	Repeat	.	.
3381351	3381365	Repeat	.	.
3382660	3382674	Repeat	.	.
3481399	3481413	Repeat	.	.
3482708	3482722	Repeat	.	.
3551227	3551229	Repeat	.	.
3551230	3551257	Repeat	.	.
3552557	3552584	Repeat	.	.
3552585	3552587	Repeat	.	.
3552710	3552712	Repeat	.	.
3552713	3552740	Repeat	.	.
3554040	3554067	Repeat	.	.
3554068	3554070	Repeat	.	.
3591493	3591569	Repeat	.	.
3626614	3626666	Repeat	.	.
3658658	3658715	Repeat	.	.
3704895	3705004	Repeat	.	.
3710382	3710409	Repeat	.	.
3711709	3711736	Repeat	.	.
3743198	3743510	Repeat	.	.
3769514	3769720	Repeat	.	.
3769754	3769862	Repeat	.	.
3770994	3771091	Repeat	.	.
3795058	3795085	Repeat	.	.
3796385	3796412	Repeat	.	.
3799987	3800011	Repeat	.	.
3801530	3801554	Repeat	.	.
3883550	3884921	Repeat	.	.
3890779	3890806	Repeat	.	.
3892106	3892133	Repeat	.	.
3945098	3945597	Repeat	.	.
3950830	3951329	Repeat	.	.
3991568	3991625	Repeat	.	.
4052949	4052966	Repeat	.	.
4052971	4052994	Repeat	.	.
4052995	4053021	Repeat	.	.
4053106	4053216	Repeat	.	.
4053217	4053327	Repeat	.	.
4053328	4053438	Repeat	.	.
4053439	4053549	Repeat	.	.
4075615	4075630	Repeat	.	.
4077735	4077750	Repeat	.	.
4078506	4078518	Repeat	.	.
4079786	4079798	Repeat	.	.
4134601	4134725	Repeat	.	.
4348721	4348773	Repeat	.	.
4348774	4348826	Repeat	.	.
4353280	4353330	Repeat	.	.
4353331	4353381	Repeat	.	.
4353382	4353432	Repeat	.	.
